# Supplementary material for: Consequences of Dietary Manganese Deficiency or Mn2O3 Nanoparticles Supplementation on Rat Manganese Biodistribution and Femur Morphology
Source: Nutrients. 2025 Oct 9;17(19):3184. doi: 10.3390/nu17193184 (PMC12526447; doi:10.3390/nu17193184)
Supplement: Supplementary file 1 [file nutrients-17-03184-s001.zip]

Archive with 4 entries (4 files):
- Supplementary material - Table S1.pdf
- Supplementary material - Table S2.pdf
- Supplementary material - Table S3.pdf
- Supplementary material - Table S4.pdf
